# Supplementary material for: Oncologic Benefits of Neoadjuvant Treatment versus Upfront Surgery in Borderline Resectable Pancreatic Cancer: A Systematic Review and Meta-Analysis
Source: Cancers (Basel). 2022 Sep 7;14(18):4360. doi: 10.3390/cancers14184360 (PMC9497278; doi:10.3390/cancers14184360)
Supplement: Supplementary file 1 [file cancers-14-04360-s001.zip]

Archive with 1 entries (1 files):
- cancers-1880288-supplementary.pdf
